# Supplementary material for: A VersaTile Approach to Reprogram the Specificity of the R2-Type Tailocin Towards Different Serotypes of Escherichia coli and Klebsiella pneumoniae
Source: Antibiotics (Basel). 2025 Jan 18;14(1):104. doi: 10.3390/antibiotics14010104 (PMC11762384; doi:10.3390/antibiotics14010104)
Supplement: Supplementary file 1 [file antibiotics-14-00104-s001.zip]

Archive with 1 entries (1 files):
- antibiotics-3333159-supplementary.pdf
